# Supplementary material for: Population Structure of the Bacterial Pathogen Xylella fastidiosa among Street Trees in Washington D.C
Source: PLoS One. 2015 Mar 27;10(3):e0121297. doi: 10.1371/journal.pone.0121297 (PMC4376734; doi:10.1371/journal.pone.0121297)
Supplement: S5 Table — (XLS) [file pone.0121297.s006.xls]

## Sheet: Sheet1
id	isolate	alias	ATCC_no	country	state_or_province	county	city	host_common_name	host_species_name	host_family	host_order	year	decade	date_entered	datestamp	curator	sender	leuA	petC	malF	cysG	holC	nuoL	gltT				Allowed values:		country	state/province	host common name	host_species_name	host_family	host_order	decade
519	ELM0519	Elm_6.08_S2		USA	District of Columbia		Washington, D.C.	elm	Ulmus americana	Ulmaceae	Rosales	2012	2010s	2014-09-05	2014-09-05	4	4	3	3	5	18	9	3	3
520	SYC0520	Syc_2.16_S1		USA	District of Columbia		Washington, D.C.	sycamore	Platanus occidentalis	Platanaceae	Proteales	2012	2010s	2014-09-05	2014-09-05	4	4	3	3	5	5	4	3	7						Costa Rica	Aguascalientes	almond	Acer palmatum	Altingiaceae	Asparagales	1960s
521	OAK0521	Pin_4.13_S2		USA	District of Columbia		Washington, D.C.	pin oak	Quercus palustris	Fagaceae	Fagales	2012	2010s	2014-09-05	2014-09-05	4	4	3	3	5	5	4	3	4						Italy	Alabama	American sycamore	Acer rubrum	Apocynaceae	Asterales	1970s
522	OAK0522	Red_3.16_S7		USA	District of Columbia		Washington, D.C.	red oak	Quercus rubra	Fagaceae	Fagales	2012	2010s	2014-09-05	2014-09-05	4	4	3	3	5	5	4	3	4						Mexico	Alagoas	annual sunflower	Acer saccharum	Araliaceae	Cornales	1980s
523	OAK0523	Sca_4.12_S1		USA	District of Columbia		Washington, D.C.	scarlet oak	Quercus coccinea	Fagaceae	Fagales	2012	2010s	2014-09-05	2014-09-05	4	4	3	3	5	5	4	3	4						USA	Alajuela	apricot	Ambrosia psilostachya	Asteraceae	Dipsacales	1990s
524	MUL0524	Mul_5.87_S4		USA	District of Columbia		Washington, D.C.	white mulberry	Morus alba	Moraceae	Rosales	2012	2010s	2014-09-05	2014-09-05	4	4	4	3	6	18	5	4	3						other	Alaska	black sage	Ambrosia trifida	Berberidaceae	Fabales	2000s
525	OAK0525	5.92 S1		USA	District of Columbia		Washington, D.C.	willow oak	Quercus phellos	Fagaceae	Rosales	2012	2010s	2014-09-05	2014-09-05	4	4	3	3	5	5	4	3	4
																														other	Alaska	black sage	Ambrosia trifida	Berberidaceae	Fabales	2000s
																															Arizona	blackberry	Cercis occidentalis	Cornaceae	Hemiptera
																															Arkansas	blue green sharpshooter	Chionanthus sp.	Cupressaceae	Lamiales
																															Bahia	boxelder maple	Citrus sinensis	Fabaceae	Magnoliales
																															Baja California	brittle bush	Citrus sp.	Ginkgoaceae	Malpighiales
																															Baja California Sur	cedar elm	Coffea arabica	Hamamelidaceae	Myrtales
																															California	cherry	Coffea sp.	Hemerocallidaceae	Pinales
																															Campeche	chitalpa	Cornus kousa	Lamiaceae	Proteales
																															Cartago	citrus	Encelia farinosa	Lythraceae	Ranunculales
																															Ceara	cockleburr	Erythrina sp.	Magnoliaceae	Rosales
																															Chiapas	coffee	Fraxinus americana	Moraceae	Sapindales
																															Chihuahua	coral tree	Ginkgo biloba	Myrtaceae	Saxifragales
																															Coahuila	crape myrtle	Graphocephala atropunctata	Oleaceae	Vitales
																															Colima	cutleaf stephanandra	Hamamelis sp.	Paulowniaceae	other
																															Colorado	day lily	Hedera helix	Platanaceae
																															Connecticut	desert wild grape	Helianthus sp.	Rosaceae
																															Delaware	elderberry	Hemerocallis sp.	Rubiaceae
																															District of Columbia	elm	Homalodisca lacerta	Rutaceae
																															Distrito Federal	empress tree; paulownia	Iva annua	Salicaceae
																															Durango	English ivy	Jacaranda mimosifolia	Sapindaceae
																															Espirito Santo	English oak	Lagerstroemia indica	Ulmaceae
																															Florida	English oak	Liquidambar styraciflua	Violaceae
																															Georgia	European grape	Lupinus aridorum	Vitaceae
																															Goias	European grape	Lupinus villosus	other
																															Guanacaste	European grape	Magnolia grandiflora
																															Guanajuato	European grape	Magnolia sp.
																															Guerrero	European plum	Malus sp.
																															Hawaii	flowering crabapple	Medicago sativa L.
																															Heredia	fringe tree	Metrosideros sp.
																															Hidalgo	giant ragweed	Morus alba
																															Idaho	ginkgo	Morus sp.
																															Illinois	glassy-winged sharpshooter	Nandina domestica
																															Indiana	grape	Nerium oleander
																															Iowa	grape cv cabernet sauvignon	Olea europaea
																															Jalisco	grape cv cabernet sauvignon	Paulownia tomentosa
																															Kansas	grape cv muscat blanc	Platanus occidentalis
																															Kentucky	grape cv red globe	Platanus sp.
																															Limon	grape cv Thompson seedless	Pluchea odorata
																															Louisiana	grape cv. Vidal Blanc	Prunus armeniaca
																															Maine	hackberry	Prunus avium
																															Maranhao	heavenly bamboo	Prunus cerasifera
																															Maryland	himalyan blackberry	Prunus domestica
																															Massachusetts	Hybrid Plum	Prunus dulcis
																															Mato Grosso	jacaranda	Prunus persica
																															Mato Grosso do Sul	Japanese maple	Prunus sp.
																															Mexico State	Kousa dogwood	Pyrus pyrifolia
																															Michigan	lesser periwinkle	Quercus coccinea
																															Michoacan	lupine	Quercus michauxii
																															Minas Gerais	magnolia	Quercus palustris
																															Minnesota	maple	Quercus robur
																															Mississippi	Mexican hat flower	Quercus rubra
																															Missouri	mulberry	Quercus sp.
																															Montana	muscadine	Ratibida columnaris
																															Morelos	Myrtaceae, possible NZ Christmas tree	Rubus sp. (wild)
																															Nayarit	Narrow leaf Sumpweed	Salix sp.
																															Nebraska	Northern red oak	Salvia mellifera
																															Nevada	oak	Sambucus canadensis
																															New Hampshire	oleander	Sapindus drummondii
																															New Jersey	olive	Sequoia sempervirens
																															New Mexico	orange	Spartium junceum
																															New York	peach	Stephanandra incisa cv crispa
																															North Carolina	pear	Ulmus crassifolia
																															North Dakota	periwinkle	Vinca minor
																															Nuevo Leon	pin oak	Vinca sp.
																															Oaxaca	plum	Viola sp.
																															Ohio	purple leaf plum	Vitis aestivalis
																															Oklahoma	red maple	Vitis girdiana
																															Oregon	red oak	Vitis rotundifolia
																															Para	redwood	Vitis sp.
																															Paraiba	scarlet oak	Vitis vinifera
																															Parana	seacoast sumpweed	Xanthium strumarium
																															Pennsylvania	Shumard oak	other
																															Pernambuco	smoke tree sharpshooter
																															Piaui	Spanish broom
																															Puebla	sugar maple
																															Puntarenas	swamp chestnut oak
																															Queretaro	sweet orange
																															Quintana Roo	sweet orange cv. Valencia
																															Rhode Island	sweet scent
																															Rio de Janeiro	sweetgum
																															Rio Grande do Norte	sycamore
																															Rio Grande do Sul	weeping mulberry
																															Rondonia	Western redbud
																															Roraima	Western soapberry
																															San Jose	white ash
																															San Luis Potosi	white mulberry
																															Santa Catarina	wild violet
																															Sao Paulo	willow
																															Sergipe	witch hazel
																															Sinaloa	other
																															Sonora
																															South Carolina
																															South Dakota
																															Tabasco
																															Tamaulipas
																															Tennessee
																															Texas
																															Tlaxcala
																															Tocantins
																															Utah
																															Veracruz
																															Vermont
																															Virginia
																															Washington
																															West Virginia
																															Wisconsin
																															Wyoming
																															Yucatan
																															Zacatecas
																															other
